# Supplementary material for: Neutrophil Extracellular Traps Contribute to COVID-19 Hyperinflammation and Humoral Autoimmunity
Source: Cells. 2021 Sep 26;10(10):2545. doi: 10.3390/cells10102545 (PMC8533917; doi:10.3390/cells10102545)
Supplement: Supplementary file 1 [file cells-10-02545-s001.zip]

Archive with 1 entries (1 files):
- cells-1356384-supplementary.pdf
